# Supplementary material for: Multi-Probiotic Lactobacillus Supplementation Improves Liver Function and Reduces Cholesterol Levels in Jeju Native Pigs
Source: Animals (Basel). 2021 Aug 5;11(8):2309. doi: 10.3390/ani11082309 (PMC8388395; doi:10.3390/ani11082309)
Supplement: Supplementary file 1 [file animals-11-02309-s001.zip]

Archive with 1 entries (1 files):
- animals-1304749-supplementary.pdf
